# Supplementary material for: Microbial Diversity and Authigenic Mineral Formation of Modern Bottom Sediments in the Littoral Zone of Lake Issyk-Kul, Kyrgyz Republic (Central Asia)
Source: Biology (Basel). 2023 Apr 23;12(5):642. doi: 10.3390/biology12050642 (PMC10215221; doi:10.3390/biology12050642)
Supplement: Supplementary file 1 [file biology-12-00642-s001.zip]

Archive with 1 entries (1 files):
- biology-2232983-supplementary.pdf
